# Supplementary material for: Transcription factor motif enrichment in whole transcriptome analysis identifies STAT4 and BCL6 as the most prominent binding motif in systemic juvenile idiopathic arthritis
Source: Arthritis Res Ther. 2018 May 30;20:98. doi: 10.1186/s13075-018-1603-2 (PMC5977738; doi:10.1186/s13075-018-1603-2)
Supplement: Supplementary file 1 — Table S1. List of regulated genes with fold change (FC) > 2 in patients with active disease (ad) versus inactive disease (id) showing signal intensity in both disease states, gene symbol and description. (XLSX 60 kb) [file 13075_2018_1603_MOESM1_ESM.xlsx]

## Sheet: Tabelle1
Transcript Cluster ID	AD Bi-weight Avg Signal (log2)	ID Bi-weight Avg Signal (log2)	Fold Change (linear) (AD vs. ID)	ANOVA p-value (AD vs. ID)	Gene Symbol	Description
TC02001950.hg.1	10,1	11,25	-2,22	0,008805	AAK1	AP2 associated kinase 1
TC19001442.hg.1	9,04	7,27	3,41	0,009861	AC002511.2	novel transcript
TC19001443.hg.1	7,02	5,94	2,11	0,004040	AC002511.3	novel transcript
TC07000528.hg.1	7,45	5,65	3,48	0,006518	AC003991.3	novel transcript, antisense to STEAP4
TC02000626.hg.1	10,56	8,5	4,17	0,006554	AC007278.3	putative novel transcript
TC03001095.hg.1	6,21	5,15	2,08	0,007653	AC069257.8	novel transcript
TC04001849.hg.1	6,93	8,14	-2,31	0,007051	AC092535.3	novel transcript
TC02002962.hg.1	8,8	10,59	-3,46	0,008206	AC093642.4	novel transcript
TC03000714.hg.1	10,13	8,73	2,63	0,008889	ACPP	acid phosphatase, prostate
TC04001809.hg.1	15,81	12,38	10,75	0,005549	ACSL1	acyl-CoA synthetase long-chain family member 1
TC12002570.hg.1	7,54	8,74	-2,29	0,007799	ADAM1A	ADAM metallopeptidase domain 1A, pseudogene
TC08000298.hg.1	8,93	7,53	2,65	0,004361	ADAM9	ADAM metallopeptidase domain 9; ADAM metallopeptidase domain 9 (meltrin gamma)
TC08001887.hg.1	9,84	8,24	3,01	0,005882	ADAM9	ADAM metallopeptidase domain 9
TC01003204.hg.1	8,28	7,09	2,28	0,003881	ADAMTSL4-AS1	ADAMTSL4 antisense RNA 1; chromosome 1 open reading frame 138
TC11000182.hg.1	8,29	5,99	4,91	0,005169	ADM	adrenomedullin
TC19001041.hg.1	10,88	12,23	-2,55	0,008881	AES	amino-terminal enhancer of split
TC19002293.hg.1	13,13	14,92	-3,45	0,009666	AES	amino-terminal enhancer of split
TC01000462.hg.1	13,35	11,9	2,74	0,007612	AGO4	argonaute RISC catalytic component 4
TC09001287.hg.1	12,82	11,5	2,51	0,006504	AGTPBP1	ATP/GTP binding protein 1
TC01000147.hg.1	10,29	9,25	2,06	0,008959	AGTRAP	angiotensin II receptor-associated protein
TC01000785.hg.1	6,8	8,06	-2,39	0,004758	AK5	adenylate kinase 5
TC13000153.hg.1	6,57	8,08	-2,84	0,002724	AKAP11-IT1	AKPA11 intronic transcript 1 (non-protein coding)
TC02000443.hg.1	7,56	8,6	-2,06	0,007364	ALMS1	Alstrom syndrome 1
TC10000293.hg.1	13,43	11,87	2,96	0,003772	ALOX5	arachidonate 5-lipoxygenase
TC01000272.hg.1	12,48	7,97	22,69	0,005291	ALPL	alkaline phosphatase, liver/bone/kidney
TC02004411.hg.1	11,61	12,91	-2,47	0,009922	ANKRD36C	ankyrin repeat domain 36C
TC02002098.hg.1	12,26	13,56	-2,47	0,009571	ANKRD36C	ankyrin repeat domain 36C; ankyrin repeat domain-containing protein 36A-like
TC04000437.hg.1	12,99	7,22	54,46	0,005856	ANXA3	annexin A3
TC05001947.hg.1	11	12,23	-2,35	0,004090	ANXA6	annexin A6
TC07001286.hg.1	10,19	9,04	2,22	0,007058	AOAH-IT1	AOAH intronic transcript 1 (non-protein coding); putative novel transcript
TC04000466.hg.1	8,63	7,6	2,04	0,004666	ARHGAP24	Rho GTPase activating protein 24
TC05000782.hg.1	12,31	11,15	2,23	0,005530	ARHGAP26	Rho GTPase activating protein 26
TC0X001092.hg.1	6,55	7,63	-2,12	0,002241	ARHGEF9	Cdc42 guanine nucleotide exchange factor (GEF) 9
TC10002092.hg.1	11,58	13,58	-3,98	0,008282	ARID5B	AT rich interactive domain 5B (MRF1-like)
TC02002891.hg.1	8,55	9,87	-2,5	0,004293	ARL4C	ADP-ribosylation factor-like 4C
TC02003807.hg.1	9,21	10,22	-2,01	0,002092	ATIC	5-aminoimidazole-4-carboxamide ribonucleotide formyltransferase/IMP cyclohydrolase
TC16000635.hg.1	9,34	10,37	-2,04	0,007183	ATMIN	ATM interactor
TC01001274.hg.1	8,09	9,29	-2,3	0,008609	ATP8B2	ATPase, aminophospholipid transporter, class I, type 8B, member 2; ATPase, class I, type 8B, member 2
TC15001079.hg.1	6,98	8,12	-2,2	0,004871	ATP10A	ATPase, class V, type 10A
TC05000096.hg.1	13,94	11,73	4,62	0,008061	BASP1	brain abundant, membrane attached signal protein 1
TC16001134.hg.1	8,07	9,1	-2,03	0,001883	BBS2	Bardet-Biedl syndrome 2
TC03002096.hg.1	15,13	12,77	5,15	0,002781	BCL6	B-cell CLL/lymphoma 6
TC10000266.hg.1	8,81	9,81	-2	0,006856	BMS1	BMS1 ribosome biogenesis factor; ribosome biogenesis protein BMS1 homolog; BMS1 homolog, ribosome assembly protein (yeast)
TC06000184.hg.1	11,12	12,2	-2,12	0,003366	BTN3A2	butyrophilin, subfamily 3, member A2
TC09001486.hg.1	7,18	5,29	3,72	0,006018	C9orf84	chromosome 9 open reading frame 84
TC14001492.hg.1	9,18	10,66	-2,79	0,001319	C14orf64	chromosome 14 open reading frame 64
TC14002150.hg.1	7,97	9,28	-2,47	0,002970	C14orf64	chromosome 14 open reading frame 64
TC04002680.hg.1	9,35	10,36	-2,02	0,008469	CAMK2D	calcium/calmodulin-dependent protein kinase II delta
TC04001486.hg.1	8,79	9,79	-2	0,007322	CAMK2D	calcium/calmodulin-dependent protein kinase II delta
TC05000521.hg.1	9,3	10,33	-2,04	0,007683	CAMK4	calcium/calmodulin-dependent protein kinase IV
TC03001624.hg.1	9,49	10,85	-2,56	0,007381	CBLB	Cbl proto-oncogene B, E3 ubiquitin protein ligase; Cbl proto-oncogene, E3 ubiquitin protein ligase B; Cas-Br-M (murine) ecotropic retroviral transforming sequence b
TC07002520.hg.1	13,12	14,14	-2,03	0,002428	CBLL1	Cbl proto-oncogene-like 1, E3 ubiquitin protein ligase
TC10002663.hg.1	10,11	11,88	-3,41	0,002338	CCDC6	coiled-coil domain containing 6
TC10001317.hg.1	9,63	10,75	-2,17	0,002876	CCDC6	coiled-coil domain containing 6
TC03002352.hg.1	8,32	9,35	-2,04	0,004907	CCDC66	coiled-coil domain containing 66
TC14001436.hg.1	8,92	10,18	-2,4	0,008126	CCDC88C	coiled-coil domain containing 88C
TC12000060.hg.1	9,27	10,35	-2,11	0,009624	CCND2	cyclin D2
TC17001466.hg.1	13,2	14,74	-2,91	0,008233	CCR7	chemokine (C-C motif) receptor 7
TC01001022.hg.1	10,64	12,23	-3,02	0,001615	CD2	CD2 molecule
TC11002347.hg.1	9,71	11,15	-2,71	0,005372	CD3D	CD3d molecule, delta (CD3-TCR complex)
TC11001060.hg.1	10,13	11,43	-2,47	0,004203	CD3E	CD3e molecule, epsilon (CD3-TCR complex)
TC11001061.hg.1	12,58	13,95	-2,58	0,003119	CD3G	CD3g molecule, gamma (CD3-TCR complex)
TC11000526.hg.1	8,96	10,43	-2,77	0,002450	CD5	CD5 molecule
TC11000523.hg.1	8,66	9,83	-2,25	0,003566	CD6	CD6 molecule
TC12000080.hg.1	10,11	11,36	-2,38	0,002341	CD27	CD27 molecule
TC0X000666.hg.1	8,71	10,21	-2,83	0,006821	CD40LG	CD40 ligand
TC01005732.hg.1	12,02	10,59	2,7	0,003380	CD58	CD58 molecule
TC12001584.hg.1	9,76	8,76	2	0,007252	CD63	CD63 molecule
TC05003305.hg.1	10,95	13,2	-4,73	0,003690	CD74	CD74 molecule, major histocompatibility complex, class II invariant chain
TC03000563.hg.1	12,02	13,24	-2,32	0,004609	CD96	CD96 molecule
TC19000605.hg.1	10,89	5,67	37,23	0,007184	CD177	CD177 molecule
TC19001585.hg.1	11,76	5,94	56,51	0,008326	CD177P1	CD177 molecule pseudogene 1
TC06000132.hg.1	8,88	10,65	-3,41	0,007982	CDKAL1	CDK5 regulatory subunit associated protein 1-like 1
TC16000948.hg.1	9,35	10,52	-2,24	0,005375	CDR2	cerebellar degeneration-related protein 2, 62kDa; cerebellar degeneration-related protein 2-like
TC19000585.hg.1	10,48	8,93	2,94	0,003499	CEACAM3	carcinoembryonic antigen-related cell adhesion molecule 3
TC12001791.hg.1	7,14	8,22	-2,11	0,008904	CEP290	centrosomal protein 290kDa
TC16001564.hg.1	7,69	8,84	-2,23	0,006351	CHD9	chromodomain helicase DNA binding protein 9
TC08000184.hg.1	9,25	10,38	-2,2	0,009683	CHMP7	charged multivesicular body protein 7; CHMP family, member 7
TC16002076.hg.1	12,58	11,31	2,41	0,007491	CKLF	chemokine-like factor; CKLF-CMTM1 readthrough
TC12002236.hg.1	12,53	14,02	-2,81	0,008298	CLEC2D	C-type lectin domain family 2, member D
TC01005259.hg.1	8,28	9,99	-3,28	0,007799	CLSTN1	calsyntenin 1
TC13000358.hg.1	6,88	8,02	-2,2	0,000256	CLYBL	citrate lyase beta like
TC16002077.hg.1	9,33	8,16	2,25	0,001085	CMTM1	CKLF-like MARVEL transmembrane domain containing 1
TC16000519.hg.1	8,8	6,76	4,1	0,008752	CMTM2	CKLF-like MARVEL transmembrane domain containing 2
TC16000435.hg.1	10,99	9,77	2,34	0,005244	CNEP1R1	CTD nuclear envelope phosphatase 1 regulatory subunit 1
TC01005158.hg.1	9,5	10,94	-2,71	0,000051	CNST	consortin, connexin sorting protein
TC05000967.hg.1	11,66	9,79	3,65	0,007489	CPEB4	cytoplasmic polyadenylation element binding protein 4
TC01001738.hg.1	14,9	11,88	8,15	0,001059	CR1	complement component (3b/4b) receptor 1 (Knops blood group)
TC01001740.hg.1	9,83	7,8	4,07	0,004945	CR1L	complement component (3b/4b) receptor 1-like
TC07002222.hg.1	16,04	12,71	10,08	0,009911	CREB5	cAMP responsive element binding protein 5
TC07000178.hg.1	10,79	9,21	3	0,006123	CREB5	cAMP responsive element binding protein 5; uncharacterized LOC401317
TC03003253.hg.1	6,03	7,1	-2,09	0,000907	CRYGS	crystallin, gamma S
TC01002512.hg.1	14,13	13,04	2,12	0,005473	CSF3R	colony stimulating factor 3 receptor (granulocyte)
TC05001192.hg.1	6,78	7,79	-2,01	0,001340	CTD-2023M8.1	novel transcript
TC07000969.hg.1	9,56	10,72	-2,25	0,002551	CUL1	cullin 1
TC07002501.hg.1	10,26	9,07	2,28	0,007478	CUX1	cut-like homeobox 1
TC13000191.hg.1	5,44	7,21	-3,41	0,009233	CYSLTR2	cysteinyl leukotriene receptor 2
TC14002012.hg.1	8,47	9,51	-2,07	0,002742	DDHD1	DDHD domain containing 1
TC14001462.hg.1	10,04	11,41	-2,58	0,001126	DDX24	DEAD (Asp-Glu-Ala-Asp) box helicase 24; DEAD (Asp-Glu-Ala-Asp) box polypeptide 24
TC14002132.hg.1	8,87	10,37	-2,83	0,001256	DDX24	DEAD (Asp-Glu-Ala-Asp) box helicase 24
TC01002981.hg.1	10,61	11,81	-2,29	0,005840	DENND2D	DENN/MADD domain containing 2D
TC08000793.hg.1	10,1	8,93	2,25	0,001936	DENND3	DENN/MADD domain containing 3
TC01005268.hg.1	6,78	8,29	-2,85	0,000040	DHRS3	dehydrogenase/reductase (SDR family) member 3
TC13000825.hg.1	8,16	9,27	-2,17	0,002920	DOCK9	dedicator of cytokinesis 9
TC02002827.hg.1	12,12	13,42	-2,46	0,005975	DOCK10	dedicator of cytokinesis 10
TC18000436.hg.1	10,11	7,88	4,71	0,008823	DSC2	desmocollin 2
TC02000432.hg.1	11,05	8,27	6,89	0,005662	DYSF	dysferlin; dysferlin, limb girdle muscular dystrophy 2B (autosomal recessive)
TC01002322.hg.1	10,7	9,6	2,14	0,004351	ECE1	endothelin converting enzyme 1
TC19002698.hg.1	10,55	11,61	-2,1	0,002208	ECH1	enoyl CoA hydratase 1, peroxisomal
TC01006060.hg.1	11,76	12,89	-2,19	0,000938	ELK4	ELK4, ETS-domain protein (SRF accessory protein 1)
TC19001242.hg.1	13,4	12,2	2,29	0,003108	EMR2	egf-like module containing, mucin-like, hormone receptor-like 2
TC18000277.hg.1	6,46	7,47	-2,02	0,006318	ENOSF1	enolase superfamily member 1
TC10002943.hg.1	11,63	10,11	2,85	0,002368	ENTPD1	ectonucleoside triphosphate diphosphohydrolase 1; novel transcript, sense intronic to ENTPD1
TC12000504.hg.1	9,62	11,4	-3,43	0,003256	ESYT1	extended synaptotagmin-like protein 1
TC06001207.hg.1	9,48	10,5	-2,03	0,003322	EXOC2	exocyst complex component 2
TC06002265.hg.1	11,45	12,52	-2,11	0,004264	EZR	ezrin
TC03003371.hg.1	16,18	14,94	2,35	0,002486	FAM157A	family with sequence similarity 157, member A; RNA, U6 small nuclear 860, pseudogene; uncharacterized LOC101928670; uncharacterized LOC100134822; uncharacterized LOC730378; long intergenic non-protein coding RNA 1061
TC09000857.hg.1	15,35	13,64	3,27	0,000984	FAM157B	family with sequence similarity 157, member B; uncharacterized LOC100134822; family with sequence similarity 157, member C; novel transcript
TC17001824.hg.1	6,43	5,25	2,27	0,006447	FAM20A	family with sequence similarity 20, member A
TC03002740.hg.1	9,42	10,77	-2,55	0,004068	FAM43A	family with sequence similarity 43, member A
TC09001618.hg.1	8,71	10,27	-2,96	0,006802	FAM102A	family with sequence similarity 102, member A
TC02001193.hg.1	11,13	13,16	-4,08	0,006845	FAM117B	family with sequence similarity 117, member B
TC02002670.hg.1	11,71	10,22	2,82	0,005741	FAM126B	family with sequence similarity 126, member B
TC01003624.hg.1	14,21	11,49	6,59	0,006457	FAM129A	family with sequence similarity 129, member A
TC04001682.hg.1	8,38	7,18	2,31	0,007510	FAM198B	family with sequence similarity 198, member B
TC11000208.hg.1	12,43	11,4	2,04	0,008656	FAR1	fatty acyl CoA reductase 1
TC16002016.hg.1	6,71	7,8	-2,12	0,000482	FBXO31	F-box protein 31
TC01001399.hg.1	16,15	14,55	3,03	0,005184	FCGR2A	Fc fragment of IgG, low affinity IIa, receptor (CD32)
TC01002410.hg.1	11,57	10,43	2,2	0,004144	FGR	FGR proto-oncogene, Src family tyrosine kinase; Gardner-Rasheed feline sarcoma viral (v-fgr) oncogene homolog
TC06002273.hg.1	5,91	4,86	2,07	0,003382	FLJ27255	uncharacterized LOC401281; novel transcript
TC03000926.hg.1	11,6	10,3	2,46	0,007602	FNDC3B	fibronectin type III domain containing 3B; uncharacterized LOC101928615
TC02000183.hg.1	9,75	8,43	2,5	0,004295	FOSL2	FOS-like antigen 2
TC06002022.hg.1	9,29	10,52	-2,35	0,002700	FYN	FYN proto-oncogene, Src family tyrosine kinase; FYN oncogene related to SRC, FGR, YES
TC17001129.hg.1	9,99	7,71	4,83	0,004706	GAS7	growth arrest-specific 7
TC10000070.hg.1	7,56	8,64	-2,12	0,001558	GATA3	GATA binding protein 3
TC02000978.hg.1	14,17	11,95	4,67	0,005104	GCA	grancalcin, EF-hand calcium binding protein
TC07003399.hg.1	10,71	11,95	-2,37	0,001254	GIMAP1-GIMAP5	GIMAP1-GIMAP5 readthrough; GTPase, IMAP family member 5; GTPase, IMAP family member 1
TC0X000141.hg.1	13,65	11,22	5,38	0,007260	GK	glycerol kinase
TC04002809.hg.1	7,74	6,27	2,77	0,005529	GK3P	glycerol kinase 3 pseudogene
TC0X000940.hg.1	7,99	4,77	9,34	0,009310	GK-AS1	GK antisense RNA 1; putative novel transcript
TC12001027.hg.1	12,66	10,65	4,04	0,001404	GLT1D1	glycosyltransferase 1 domain containing 1
TC17002658.hg.1	10,83	12,11	-2,42	0,008326	GPATCH8	G patch domain containing 8
TC17001582.hg.1	10,5	11,53	-2,05	0,009732	GPATCH8	G patch domain containing 8
TC16000494.hg.1	12,18	9,84	5,07	0,007647	GPR97	G protein-coupled receptor 97
TC07003321.hg.1	10,22	7,88	5,05	0,006551	GPR141	G protein-coupled receptor 141
TC01001101.hg.1	8,94	10	-2,08	0,002941	GPR89C	G protein-coupled receptor 89C; G protein-coupled receptor 89A; G protein-coupled receptor 89B
TC04001382.hg.1	8,52	9,54	-2,03	0,006078	GPRIN3	GPRIN family member 3
TC22000319.hg.1	9,86	11,06	-2,3	0,003665	GRAP2	GRB2-related adaptor protein 2
TC11001365.hg.1	12,13	13,34	-2,31	0,000544	GVINP1	GTPase, very large interferon inducible pseudogene 1
TC11003035.hg.1	10,86	12,04	-2,27	0,000842	GVINP1	GTPase, very large interferon inducible pseudogene 1
TC12002079.hg.1	11,94	8,64	9,88	0,007164	HCAR3	hydroxycarboxylic acid receptor 3
TC20000206.hg.1	14,05	12,49	2,95	0,007482	HCK	HCK proto-oncogene, Src family tyrosine kinase; hemopoietic cell kinase
TC11000316.hg.1	13,92	12,68	2,36	0,007015	HIPK3	homeodomain interacting protein kinase 3
TC06000166.hg.1	8,15	6,94	2,3	0,005511	HIST1H4C	histone cluster 1, H4c; histone cluster 1, H4i; histone cluster 1, H4a; histone cluster 1, H4d; histone cluster 1, H4f; histone cluster 1, H4k; histone cluster 1, H4j; histone cluster 1, H4h; histone cluster 1, H4b; histone cluster 1, H4e; histone cluster 1, H4l; histone cluster 2, H4a; histone cluster 4, H4; histone cluster 2, H4b
TC01003188.hg.1	9,47	7,98	2,81	0,006286	HIST2H3D	histone cluster 2, H3d; histone cluster 2, H3c; histone cluster 2, H3a
TC05002100.hg.1	9,54	8,12	2,67	0,004100	HK3	hexokinase 3 (white cell)
TC6_dbb_hap3000180.hg.1	14,03	16,23	-4,61	0,003000	HLA-DRB1	major histocompatibility complex, class II, DR beta 1
TC6_mann_hap4000158.hg.1	11,73	14,49	-6,8	0,003859	HLA-DRB1	major histocompatibility complex, class II, DR beta 1
TC6_mcf_hap5000168.hg.1	11,73	14,49	-6,8	0,003859	HLA-DRB1	major histocompatibility complex, class II, DR beta 1
TC6_ssto_hap7000162.hg.1	11,73	14,49	-6,8	0,003859	HLA-DRB1	major histocompatibility complex, class II, DR beta 1
TC6_ssto_hap7000164.hg.1	16,47	17,61	-2,2	0,006582	HLA-DRB1	major histocompatibility complex, class II, DR beta 1
TC6_ssto_hap7000163.hg.1	11,53	12,94	-2,67	0,002670	HLA-DRB1	major histocompatibility complex, class II, DR beta 1; major histocompatibility complex, class II, DR beta 4; major histocompatibility complex class II DR beta 4
TC6_mann_hap4000160.hg.1	9,06	10,45	-2,63	0,009522	HLA-DRB3	major histocompatibility complex, class II, DR beta 3; major histocompatibility complex, class II, DR beta 1
TC6_mann_hap4000161.hg.1	11,92	13,46	-2,92	0,008255	HLA-DRB4	major histocompatibility complex, class II, DR beta 4
TC6_cox_hap2000194.hg.1	16,51	17,75	-2,36	0,009158	HLA-DRB6	major histocompatibility complex, class II, DR beta 6 (pseudogene)
TC13000225.hg.1	8,7	9,77	-2,1	0,006336	HNRNPA1L2	heterogeneous nuclear ribonucleoprotein A1-like 2
TC16002057.hg.1	10,17	6,56	12,24	0,009864	HP	haptoglobin
TC05000981.hg.1	12,42	10,25	4,5	0,004790	HRH2	histamine receptor H2
TC06000615.hg.1	12,21	13,43	-2,33	0,004705	HSP90AB1	heat shock protein 90kDa alpha (cytosolic), class B member 1
TC17001794.hg.1	8,51	9,67	-2,23	0,000638	ICAM2	intercellular adhesion molecule 2
TC06001809.hg.1	8,4	9,44	-2,07	0,006145	ICK	intestinal cell (MAK-like) kinase
TC21000129.hg.1	12,54	11,39	2,21	0,005619	IFNGR2	interferon gamma receptor 2 (interferon gamma transducer 1)
TC02002740.hg.1	7,8	9,15	-2,56	0,008784	IKZF2	IKAROS family zinc finger 2 (Helios)
TC02000620.hg.1	8,2	6,34	3,62	0,005714	IL1R1	interleukin 1 receptor, type I
TC0X000008.hg.1	6,61	8,14	-2,88	0,002623	IL3RA	interleukin 3 receptor, alpha (low affinity)
TC0Y000008.hg.1	6,63	8,12	-2,81	0,003230	IL3RA	interleukin 3 receptor, alpha (low affinity)
TC05000159.hg.1	14,4	16,05	-3,13	0,009631	IL7R	interleukin 7 receptor
TC21001059.hg.1	12,37	11,36	2,02	0,009512	IL10RB	interleukin 10 receptor, beta
TC07001846.hg.1	10,31	9,12	2,28	0,009927	IMPDH1	IMP (inosine 5-monophosphate) dehydrogenase 1; IMP (inosine monophosphate) dehydrogenase 1
TC09000510.hg.1	8,35	9,57	-2,33	0,003999	INVS	inversin
TC12002425.hg.1	14,69	10,65	16,49	0,002048	IRAK3	interleukin-1 receptor-associated kinase 3
TC12000591.hg.1	15,24	12,38	7,23	0,003088	IRAK3	interleukin-1 receptor-associated kinase 3
TC12000029.hg.1	8,8	9,81	-2,02	0,004507	ITFG2	integrin alpha FG-GAP repeat containing 2; uncharacterized LOC100507424
TC17001581.hg.1	8,16	7,06	2,14	0,008093	ITGA2B	integrin, alpha 2b (platelet glycoprotein IIb of IIb/IIIa complex, antigen CD41)
TC16000374.hg.1	12,69	10,48	4,62	0,002271	ITGAM	integrin, alpha M (complement component 3 receptor 3 subunit)
TC12001544.hg.1	8,51	9,8	-2,45	0,008085	ITGB7	integrin, beta 7
TC05000865.hg.1	11	12,06	-2,08	0,006129	ITK	IL2-inducible T-cell kinase
TC01006164.hg.1	10,07	11,35	-2,43	0,002761	ITPKB	inositol-trisphosphate 3-kinase B
TC05002634.hg.1	9,27	10,76	-2,81	0,003116	JADE2	jade family PHD finger 2
TC19001280.hg.1	10,72	9,36	2,56	0,006162	JAK3	Janus kinase 3
TC05000389.hg.1	7,66	8,96	-2,47	0,007695	JMY	junction mediating and regulatory protein, p53 cofactor
TC10000483.hg.1	8,78	9,84	-2,09	0,003717	KAT6B	K(lysine) acetyltransferase 6B; KAT6B K(lysine) acetyltransferase 6B
TC05001601.hg.1	10,01	7,45	5,87	0,006671	KIAA0825	KIAA0825
TC07001930.hg.1	8,4	9,46	-2,09	0,005134	KIAA1147	KIAA1147; novel transcript, antisense to AGK
TC01000127.hg.1	9,12	7,73	2,61	0,005376	KIF1B	kinesin family member 1B
TC05002400.hg.1	11,47	12,48	-2,02	0,004385	KIF2A	kinesin heavy chain member 2A
TC12001222.hg.1	11,27	12,56	-2,45	0,008652	KLRC4-KLRK1	KLRC4-KLRK1 readthrough; killer cell lectin-like receptor subfamily K, member 1; killer cell lectin-like receptor subfamily C, member 4
TC12000138.hg.1	8,58	10,32	-3,33	0,002018	KLRG1	killer cell lectin-like receptor subfamily G, member 1
TC22000191.hg.1	10,68	7,15	11,49	0,006199	KREMEN1	kringle containing transmembrane protein 1
TC01001691.hg.1	7,66	8,86	-2,31	0,003836	LAX1	lymphocyte transmembrane adaptor 1
TC01000426.hg.1	9,36	10,48	-2,18	0,009778	LCK	LCK proto-oncogene, Src family tyrosine kinase; lymphocyte-specific protein tyrosine kinase
TC19002614.hg.1	10,44	9,3	2,2	0,005906	LILRB3	leukocyte immunoglobulin-like receptor, subfamily B (with TM and ITIM domains), member 3; leukocyte immunoglobulin-like receptor, subfamily A (with TM domain), member 6
TC22000224.hg.1	11,61	9,24	5,17	0,009610	LIMK2	LIM domain kinase 2
TC02004163.hg.1	5,89	4,82	2,11	0,006253	LINC00211	non-protein coding RNA 211
TC01001690.hg.1	8,45	7,29	2,24	0,006407	LINC00260	long intergenic non-protein coding RNA 260
TC02005066.hg.1	7,42	8,77	-2,55	0,006969	LINC00342	long intergenic non-protein coding RNA 342
TC20000678.hg.1	8,05	6,56	2,8	0,003093	LINC00837	long intergenic non-protein coding RNA 837
TC19002275.hg.1	16,49	15,03	2,75	0,001620	LINC01002	long intergenic non-protein coding RNA 1002
TC0X001091.hg.1	8,24	10,3	-4,18	0,003963	LINC01278	long intergenic non-protein coding RNA 1278; novel transcript, sense overlapping to SPIN4
TC07000902.hg.1	9,15	5,96	9,13	0,005783	LOC100124692	maltase-glucoamylase (alpha-glucosidase) pseudogene; maltase-glucoamylase (alpha-glucosidase); novel protein similar to maltase-glucoamylase (alpha-glucosidase)
TC01003855.hg.1	9,32	7,65	3,19	0,005437	LOC100132062	uncharacterized LOC100132062
TC11003512.hg.1	16,65	15,52	2,18	0,002899	LOC100134822	uncharacterized LOC100134822
TC12000195.hg.1	6,59	5,32	2,41	0,007822	LOC101928290	uncharacterized LOC101928290
TC01002054.hg.1	14,26	12,62	3,11	0,002967	LOC101928670	uncharacterized LOC101928670; novel transcript
TC01000008.hg.1	13,67	11,43	4,72	0,008911	LOC101928706	uncharacterized LOC101928706; uncharacterized LOC101929823
TC09000024.hg.1	6,64	7,67	-2,05	0,001364	LOC101929302	uncharacterized LOC101929302; novel transcript
TC20000701.hg.1	6,95	5,18	3,4	0,008820	LOC101929707	uncharacterized LOC101929707; novel transcript
TC06001131.hg.1	8,32	9,55	-2,34	0,003254	LOC101930415	uncharacterized LOC101930415; novel transcript
TC16001265.hg.1	9	10,09	-2,13	0,004288	LOC283922	pyruvate dehydrogenase phosphatase regulatory subunit pseudogene
TC05001187.hg.1	5,79	4,27	2,88	0,001860	LOC285696	uncharacterized LOC285696; novel transcript, antisense to BASP1
TC01002053.hg.1	14,1	12,86	2,36	0,002038	LOC729737	uncharacterized LOC729737; putative uncharacterized protein encoded by LINC00174-like; putative novel transcript
TC07002628.hg.1	8,39	5,77	6,12	0,004711	LOC93432	maltase-glucoamylase (alpha-glucosidase)
TC16001959.hg.1	10,04	11,13	-2,13	0,006486	LOC283922	pyruvate dehydrogenase phosphatase regulatory subunit pseudogene
TC05002912.hg.1	6,36	4,68	3,21	0,005928	LOC285696	uncharacterized LOC285696
TC08000004.hg.1	8,14	9,39	-2,39	0,002800	LOC286161	uncharacterized LOC286161
TC10001861.hg.1	7,87	6,05	3,54	0,004121	LOC399715	uncharacterized LOC399715
TC10000057.hg.1	7,78	5,93	3,61	0,004345	LOC399715	uncharacterized LOC399715
TCUn_gl000241000001.hg.1	10,11	11,11	-2	0,002519	LOC642236	FSHD region gene 1 pseudogene
TC01005184.hg.1	13,7	11,97	3,32	0,001919	LOC729737	uncharacterized LOC729737; novel transcript
TC04001811.hg.1	9,92	6,25	12,72	0,008912	LOC731424	uncharacterized LOC731424; novel transcript
TC08001654.hg.1	9,29	7,88	2,65	0,001725	LRRC6	leucine rich repeat containing 6
TC17000604.hg.1	11,62	12,86	-2,36	0,005013	LRRC37A2	leucine rich repeat containing 37, member A2
TC03002137.hg.1	8,86	9,86	-2,01	0,001232	LSG1	large 60S subunit nuclear export GTPase 1; large subunit GTPase 1 homolog (S. cerevisiae)
TC11002211.hg.1	9,52	10,76	-2,36	0,002844	MAML2	mastermind-like 2 (Drosophila)
TC06000523.hg.1	13,78	11,62	4,47	0,007585	MAPK14	mitogen-activated protein kinase 14
TC18000142.hg.1	9,72	10,76	-2,07	0,008669	MAPRE2	microtubule-associated protein, RP/EB family, member 2
TC01001820.hg.1	8,35	6,84	2,86	0,009342	MARC1	mitochondrial amidoxime reducing component 1
TC19000134.hg.1	12,82	8,31	22,8	0,008411	MCEMP1	mast cell-expressed membrane protein 1
TC20000063.hg.1	7,32	8,49	-2,24	0,001619	MCM8	minichromosome maintenance complex component 8
TC15000930.hg.1	13,23	10,96	4,8	0,003974	MCTP2	multiple C2 domains, transmembrane 2
TC22001338.hg.1	8,59	9,59	-2,01	0,008047	MFNG	MFNG O-fucosylpeptide 3-beta-N-acetylglucosaminyltransferase
TC15002167.hg.1	10,17	11,19	-2,03	0,003706	MGA	MGA, MAX dimerization protein
TC07000899.hg.1	13,99	10,85	8,79	0,004413	MGAM	maltase-glucoamylase (alpha-glucosidase)
TC17000166.hg.1	7,87	9,21	-2,53	0,006027	MGC12916	uncharacterized protein MGC12916
TC17000728.hg.1	11,86	9,96	3,72	0,005230	MIR21	microRNA 21
TC08000754.hg.1	6,63	7,98	-2,54	0,009317	MIR1206	microRNA 1206
TC09000942.hg.1	5,09	6,16	-2,1	0,002533	MIR4473	microRNA 4473
TC09001074.hg.1	6,71	5,68	2,04	0,005782	MIR4476	microRNA 4476
TC17001757.hg.1	11,21	12,87	-3,16	0,004141	MIR4737	microRNA 4737
TC16001421.hg.1	7,35	9,19	-3,6	0,001942	MKL2	MKL/myocardin-like 2
TC16000171.hg.1	7,28	8,32	-2,05	0,002576	MKL2	MKL/myocardin-like 2
TC11002345.hg.1	11,74	10,55	2,29	0,006382	MPZL3	myelin protein zero-like 3
TC11001839.hg.1	11,39	10,2	2,28	0,001950	MS4A6A	membrane-spanning 4-domains, subfamily A, member 6A
TC02003219.hg.1	9,87	11,08	-2,32	0,003299	MSH2	mutS homolog 2
TC02004901.hg.1	7,89	9,05	-2,23	0,004927	MTERF4	mitochondrial transcription termination factor 4
TC01001956.hg.1	8,64	9,92	-2,42	0,006709	MTR	5-methyltetrahydrofolate-homocysteine methyltransferase
TC17001715.hg.1	8,12	6,87	2,38	0,003525	MTVR2	mouse mammary tumor virus receptor homolog 2
TC17002717.hg.1	8,76	7,5	2,39	0,007654	MTVR2	mouse mammary tumor virus receptor homolog 2
TC02001128.hg.1	14,25	12,47	3,44	0,003530	NABP1	nucleic acid binding protein 1
TC05001449.hg.1	14,82	12,7	4,35	0,005288	NAIP	NLR family, apoptosis inhibitory protein
TC05000307.hg.1	15,09	12,55	5,8	0,005394	NAIP	NLR family, apoptosis inhibitory protein
TC05001455.hg.1	13,37	11,46	3,76	0,008399	NAIP	NLR family, apoptosis inhibitory protein
TC07001738.hg.1	15,78	14,51	2,42	0,009058	NAMPT	nicotinamide phosphoribosyltransferase
TC10001182.hg.1	13,81	12,6	2,32	0,005035	NAMPTL	nicotinamide phosphoribosyltransferase-like
TC03000263.hg.1	9,47	8,05	2,68	0,006716	NBEAL2	neurobeachin-like 2
TC22000270.hg.1	13,09	11,47	3,09	0,002916	NCF4	neutrophil cytosolic factor 4, 40kDa
TC16002056.hg.1	10,43	11,72	-2,44	0,007474	NFATC3	nuclear factor of activated T-cells, cytoplasmic, calcineurin-dependent 3
TC12001567.hg.1	12,23	10,11	4,37	0,007069	NFE2	nuclear factor, erythroid 2
TC03003320.hg.1	11,6	10,29	2,48	0,001258	NFKBIZ	nuclear factor of kappa light polypeptide gene enhancer in B-cells inhibitor, zeta
TC02001723.hg.1	11,08	8,24	7,18	0,008596	NLRC4	NLR family, CARD domain containing 4
TC10001061.hg.1	6,88	8,42	-2,9	0,005801	NMT2	N-myristoyltransferase 2
TC20001062.hg.1	10,03	11,06	-2,05	0,003000	NOP56	NOP56 ribonucleoprotein
TC06004062.hg.1	9,75	8,57	2,27	0,008444	NQO2	NAD(P)H dehydrogenase, quinone 2
TC10002961.hg.1	8,55	9,61	-2,09	0,004952	NSUN6	NOP2/Sun domain family, member 6; NOL1/NOP2/Sun domain family, member 6
TC09002285.hg.1	7,25	8,27	-2,02	0,001773	NUP188	nucleoporin 188kDa
TC09002909.hg.1	7,32	8,38	-2,08	0,001900	NUP188	nucleoporin 188kDa
TC19001155.hg.1	5,48	6,54	-2,08	0,002712	OLFM2	olfactomedin 2
TC17001340.hg.1	7,75	6,58	2,25	0,008762	OMG	oligodendrocyte myelin glycoprotein; uncharacterized LOC101927057
TC09002907.hg.1	8,43	6,32	4,31	0,003797	ORM1	orosomucoid 1
TC09002906.hg.1	8,11	6,47	3,13	0,003114	ORM2	orosomucoid 2
TC01002287.hg.1	11,2	9,71	2,81	0,009686	PADI2	peptidyl arginine deiminase, type II
TC01000232.hg.1	11,29	9,61	3,19	0,008788	PADI4	peptidyl arginine deiminase, type IV
TC12002854.hg.1	11,43	12,62	-2,27	0,004056	PCED1B-AS1	PCED1B antisense RNA 1
TC12001432.hg.1	12,51	13,52	-2,01	0,008164	PCED1B-AS1	PCED1B antisense RNA 1
TC14000429.hg.1	13,05	11,99	2,09	0,004541	PCNX	pecanex homolog (Drosophila)
TC10000808.hg.1	12,26	13,48	-2,33	0,004158	PDCD4	programmed cell death 4 (neoplastic transformation inhibitor); microRNA 4680
TC16000576.hg.1	8,99	10	-2,01	0,003569	PDPR	pyruvate dehydrogenase phosphatase regulatory subunit
TC12000926.hg.1	9,44	10,49	-2,07	0,005177	PEBP1	phosphatidylethanolamine binding protein 1
TC19001397.hg.1	7,79	8,84	-2,08	0,002420	PEPD	peptidase D
TC10001860.hg.1	13,66	10,2	10,98	0,003862	PFKFB3	6-phosphofructo-2-kinase/fructose-2,6-biphosphatase 3
TC10000053.hg.1	10,21	7,52	6,45	0,005489	PFKFB3	6-phosphofructo-2-kinase/fructose-2,6-biphosphatase 3
TC17000902.hg.1	11,48	9,73	3,36	0,006985	PGS1	phosphatidylglycerophosphate synthase 1
TC11001716.hg.1	13,72	12,33	2,63	0,007769	PHF21A	PHD finger protein 21A
TC17002323.hg.1	8,53	9,98	-2,74	0,002794	PITPNC1	phosphatidylinositol transfer protein, cytoplasmic 1
TC02000184.hg.1	7,9	6,37	2,9	0,009981	PLB1	phospholipase B1
TC12000730.hg.1	14,38	12,77	3,04	0,006523	PLXNC1	plexin C1
TC12002520.hg.1	14,42	12,84	3	0,008492	PLXNC1	plexin C1
TC22000031.hg.1	9,19	7,96	2,35	0,001492	POM121L8P	POM121 transmembrane nucleoporin-like 8 pseudogene; POM121 transmembrane nucleoporin-like 4 pseudogene; putative POM121-like protein 1-like; novel protein
TC06000217.hg.1	13,8	10,65	8,9	0,005467	POM121L9P	POM121 transmembrane nucleoporin-like 9, pseudogene
TC05000487.hg.1	13,57	10,48	8,52	0,008299	POM121L9P	POM121 transmembrane nucleoporin-like 9, pseudogene
TC05000309.hg.1	13,7	10,64	8,32	0,009587	POM121L9P	POM121 transmembrane nucleoporin-like 9, pseudogene
TC05000321.hg.1	13,7	10,64	8,32	0,009587	POM121L9P	POM121 transmembrane nucleoporin-like 9, pseudogene
TC06000218.hg.1	13,7	10,64	8,32	0,009587	POM121L9P	POM121 transmembrane nucleoporin-like 9, pseudogene
TC06000691.hg.1	13,7	10,64	8,32	0,009587	POM121L9P	POM121 transmembrane nucleoporin-like 9, pseudogene
TC04001373.hg.1	8,22	9,36	-2,2	0,003880	PPM1K	protein phosphatase, Mg2+/Mn2+ dependent, 1K; RNA, U6 small nuclear 112, pseudogene; protein phosphatase 1K (PP2C domain containing)
TC20000291.hg.1	7,46	8,47	-2,01	0,007191	PPP1R16B	protein phosphatase 1, regulatory subunit 16B; protein phosphatase 1, regulatory (inhibitor) subunit 16B
TC18000318.hg.1	12,24	10,91	2,51	0,008493	PPP4R1	protein phosphatase 4, regulatory subunit 1
TC20001675.hg.1	8,59	7,51	2,11	0,000954	PPP4R1L	protein phosphatase 4, regulatory subunit 1-like
TC14000371.hg.1	10,8	12,41	-3,06	0,003385	PRKCH	protein kinase C, eta
TC10001014.hg.1	9,28	10,67	-2,62	0,000972	PRKCQ	protein kinase C, theta
TC0X000809.hg.1	9,09	10,25	-2,24	0,008116	PRKX	protein kinase, X-linked; RNA, U6 small nuclear 146, pseudogene
TC03001550.hg.1	14,86	11,37	11,23	0,003327	PROK2	prokineticin 2
TC02003533.hg.1	7,76	8,79	-2,04	0,007739	PTPN4	protein tyrosine phosphatase, non-receptor type 4 (megakaryocyte)
TC11000412.hg.1	13,81	12,43	2,61	0,007050	PTPRJ	protein tyrosine phosphatase, receptor type, J; uncharacterized LOC100287223
TC19002299.hg.1	4,38	5,41	-2,05	0,003360	PTPRS	protein tyrosine phosphatase, receptor type, S
TC14001124.hg.1	14,41	12,2	4,63	0,009275	PYGL	phosphorylase, glycogen, liver
TC15001465.hg.1	12,49	11,33	2,24	0,008376	RAB27A	RAB27A, member RAS oncogene family
TC11000572.hg.1	8,16	9,39	-2,35	0,003515	RARRES3	retinoic acid receptor responder (tazarotene induced) 3
TC13000901.hg.1	9,6	11,1	-2,83	0,004694	RASA3	RAS p21 protein activator 3
TC15001217.hg.1	10,59	11,91	-2,48	0,009886	RASGRP1	RAS guanyl releasing protein 1 (calcium and DAG-regulated)
TC19001500.hg.1	11,36	9,8	2,95	0,005897	RASGRP4	RAS guanyl releasing protein 4
TC01000311.hg.1	9,64	10,8	-2,24	0,007796	RCAN3	RCAN family member 3
TC19001088.hg.1	6,95	5,88	2,1	0,007503	RFX2	regulatory factor X, 2 (influences HLA class II expression)
TC13000126.hg.1	7,75	8,77	-2,04	0,004029	RFXAP	regulatory factor X-associated protein
TC05001188.hg.1	7,7	5,78	3,79	0,007019	RNA5SP180	RNA, 5S ribosomal pseudogene 180
TC20000582.hg.1	12,21	10,45	3,37	0,004388	RNF24	ring finger protein 24
TC18000132.hg.1	8,77	9,97	-2,3	0,002376	RNF125	ring finger protein 125, E3 ubiquitin protein ligase; ring finger protein 125
TC02002145.hg.1	13,71	12,57	2,21	0,006068	RNF149	ring finger protein 149; small nucleolar RNA, C/D box 89
TC04000612.hg.1	10,99	9,72	2,41	0,003844	RNU4-33P	RNA, U4 small nuclear 33, pseudogene
TC03000911.hg.1	8,73	7,69	2,05	0,002523	RNU4-38P	RNA, U4 small nuclear 38, pseudogene
TC03001697.hg.1	14,36	13,02	2,53	0,004417	RNU4-62P	RNA, U4 small nuclear 62, pseudogene
TC04000827.hg.1	11,04	9,5	2,9	0,007094	RNU4-87P	RNA, U4 small nuclear 87, pseudogene
TC09000158.hg.1	9,43	7,86	2,98	0,000728	RNU4ATAC11P	RNA, U4atac small nuclear 11, pseudogene
TC07000776.hg.1	9,18	7,46	3,3	0,002964	RNU6-177P	RNA, U6 small nuclear 177, pseudogene
TC07000284.hg.1	12,5	10,59	3,76	0,003051	RNU6-241P	RNA, U6 small nuclear 241, pseudogene
TC15001997.hg.1	8,79	9,94	-2,22	0,003746	RNU6-322P	RNA, U6 small nuclear 322, pseudogene
TC16000715.hg.1	13,5	11,05	5,47	0,001227	RNU6-355P	RNA, U6 small nuclear 355, pseudogene
TC11001227.hg.1	13,48	11	5,56	0,001309	RNU6-447P	RNA, U6 small nuclear 447, pseudogene
TC15001716.hg.1	8,66	6,72	3,84	0,000156	RNU6-667P	RNA, U6 small nuclear 667, pseudogene
TC05001087.hg.1	11,07	8,87	4,58	0,007841	RNU6-705P	RNA, U6 small nuclear 705, pseudogene
TC07000252.hg.1	6,75	5,65	2,14	0,004152	RNU6-719P	RNA, U6 small nuclear 719, pseudogene
TC01004037.hg.1	12,5	10,59	3,76	0,003051	RNU6-747P	RNA, U6 small nuclear 747, pseudogene
TC09000858.hg.1	13,5	11,05	5,47	0,001227	RNU6-785P	RNA, U6 small nuclear 785, pseudogene
TC01003865.hg.1	13,5	11,05	5,47	0,001227	RNU6-791P	RNA, U6 small nuclear 791, pseudogene
TC10000461.hg.1	5,33	4,25	2,12	0,003450	RNU6-833P	RNA, U6 small nuclear 833, pseudogene
TC05000097.hg.1	9,86	7,46	5,28	0,001381	RNU6-1003P	RNA, U6 small nuclear 1003, pseudogene
TC07001416.hg.1	6,7	5,27	2,71	0,000600	RNU6-1052P	RNA, U6 small nuclear 1052, pseudogene
TC04000606.hg.1	11,92	9,82	4,28	0,000864	RNU6-1054P	RNA, U6 small nuclear 1054, pseudogene
TC19000980.hg.1	13,5	11,05	5,47	0,001227	RNU6-1076P	RNA, U6 small nuclear 1076, pseudogene
TC01002055.hg.1	13,5	11,05	5,47	0,001227	RNU6-1100P	RNA, U6 small nuclear 1100, pseudogene
TC10000258.hg.1	13,4	10,95	5,47	0,000896	RNU6-1118P	RNA, U6 small nuclear 1118, pseudogene
TC01002071.hg.1	12,59	10,27	5,01	0,000711	RNU6-1199P	RNA, U6 small nuclear 1199, pseudogene
TC04001502.hg.1	13,5	11,05	5,47	0,001227	RNU6-1217P	RNA, U6 small nuclear 1217, pseudogene
TC09000344.hg.1	7,21	6,19	2,03	0,000784	RNU6-1228P	RNA, U6 small nuclear 1228, pseudogene
TC01003878.hg.1	12,5	10,59	3,76	0,003051	RNU6-1319P	RNA, U6 small nuclear 1319, pseudogene
TC02001175.hg.1	11,95	10,47	2,78	0,008177	RNU7-45P	RNA, U7 small nuclear 45 pseudogene
TC01006071.hg.1	7,11	5,83	2,43	0,007071	RP1-272L16.1	novel transcript
TC01006200.hg.1	7,52	5,93	3,02	0,008052	RP5-855F14.1	novel transcript
TC20001380.hg.1	7,35	6,2	2,22	0,002292	RP5-968J1.1	putative novel protein
TC20000557.hg.1	7,25	6,13	2,17	0,006656	RP5-968J1.1	putative novel protein
TC01003028.hg.1	8,11	6,94	2,24	0,001890	RP5-1086K13.1	novel transcript
TC08000489.hg.1	7,36	5,68	3,2	0,005518	RP11-6I2.3	novel transcript
TC01000004.hg.1	7,98	6,18	3,48	0,000607	RP11-34P13.9	putative novel transcript
TC01000273.hg.1	6,11	4,94	2,25	0,007022	RP11-63N8.3	novel transcript
TC01003774.hg.1	8,37	6,04	5	0,001490	RP11-78B10.2	novel transcript, antisense to CR1
TC01000014.hg.1	8,26	6,52	3,33	0,000932	RP11-206L10.4	novel transcript
TC04001804.hg.1	7,51	6,4	2,16	0,007399	RP11-290F5.1	novel transcript
TC0X001041.hg.1	5,87	6,9	-2,05	0,004709	RP11-348F1.3	putative novel transcript
TC10001081.hg.1	6,45	7,66	-2,31	0,009314	RP11-383B4.4	putative novel transcript
TC01004705.hg.1	5,97	6,99	-2,03	0,007226	RP11-403I13.7	novel transcript
TC01003987.hg.1	7,64	6,41	2,34	0,006987	RP11-443B7.1	novel transcript
TC08001039.hg.1	6,36	7,84	-2,8	0,008037	RP11-582J16.4	novel transcript
TC07000670.hg.1	5,29	4,07	2,34	0,007981	RP11-645N11.3	putative novel transcript
TC17000016.hg.1	8,86	10	-2,21	0,005230	RPA1	replication protein A1, 70kDa
TC01001186.hg.1	10,83	11,85	-2,03	0,003729	RPRD2	regulation of nuclear pre-mRNA domain containing 2
TC16000892.hg.1	9,02	10,1	-2,11	0,001164	RRN3	RRN3 RNA polymerase I transcription factor homolog (S. cerevisiae)
TC16001474.hg.1	11,65	13,04	-2,61	0,007858	RRN3P2	RNA polymerase I transcription factor homolog (S. cerevisiae) pseudogene 2
TC16000316.hg.1	11,49	12,83	-2,54	0,009806	RRN3P2	RNA polymerase I transcription factor homolog (S. cerevisiae) pseudogene 2
TC01000909.hg.1	9,83	11,3	-2,77	0,003277	S1PR1	sphingosine-1-phosphate receptor 1
TC01003261.hg.1	12,61	10,36	4,76	0,006854	S100A8	S100 calcium binding protein A8
TC16001471.hg.1	6,62	7,8	-2,27	0,009825	SBK1	SH3 domain binding kinase 1
TC19000997.hg.1	8,85	7,55	2,47	0,002788	SBNO2	strawberry notch homolog 2 (Drosophila)
TC03001957.hg.1	12,03	9,78	4,76	0,009230	SCARNA7	small Cajal body-specific RNA 7
TC04000031.hg.1	7,15	5,49	3,17	0,006068	SCARNA22	small Cajal body-specific RNA 22
TC04002942.hg.1	9,78	10,85	-2,1	0,003359	SEC31A	SEC31 homolog A (S. cerevisiae)
TC12001443.hg.1	10,19	11,21	-2,03	0,009860	SENP1	SUMO1/sentrin specific peptidase 1
TC04001942.hg.1	7,67	8,94	-2,4	0,004405	SEPSECS-AS1	SEPSECS antisense RNA 1 (head to head)
TC16001029.hg.1	9,79	11,36	-2,96	0,002008	2001-09-01	septin 1
TC16000579.hg.1	9,88	10,91	-2,04	0,003929	SF3B3	splicing factor 3b, subunit 3, 130kDa
TC03000579.hg.1	8,05	9,4	-2,55	0,007151	SIDT1	SID1 transmembrane family, member 1
TC19000772.hg.1	11,59	9,82	3,4	0,001785	SIGLEC9	sialic acid binding Ig-like lectin 9
TC22000213.hg.1	8,21	7,16	2,07	0,005947	SIRPAP1	signal-regulatory protein alpha pseudogene 1
TC20000553.hg.1	11,19	9,54	3,14	0,006441	SIRPD	signal-regulatory protein delta
TC20000555.hg.1	8,22	10,1	-3,69	0,006911	SIRPG	signal-regulatory protein gamma
TC17001637.hg.1	9,4	11	-3,03	0,004724	SKAP1	src kinase associated phosphoprotein 1
TC12001170.hg.1	15,11	13,01	4,28	0,009246	SLC2A3	solute carrier family 2 (facilitated glucose transporter), member 3
TC12001168.hg.1	8,51	7,22	2,44	0,009692	SLC2A14	solute carrier family 2 (facilitated glucose transporter), member 14
TC02001300.hg.1	10,93	9,61	2,49	0,005983	SLC11A1	solute carrier family 11 (proton-coupled divalent metal ion transporter), member 1; solute carrier family 11 (proton-coupled divalent metal ion transporters), member 1
TC05000633.hg.1	10,41	7,57	7,17	0,002974	SLC22A4	solute carrier family 22 (organic cation/zwitterion transporter), member 4; solute carrier family 22 (organic cation/ergothioneine transporter), member 4
TC01001014.hg.1	10,35	8,68	3,18	0,005131	SLC22A15	solute carrier family 22, member 15
TC08000188.hg.1	15,86	13,64	4,66	0,008758	SLC25A37	solute carrier family 25 (mitochondrial iron transporter), member 37; solute carrier family 25, member 37
TC04002881.hg.1	11,5	8,32	9,01	0,003037	SLED1	proteoglycan 3 pseudogene
TC04001810.hg.1	11,2	8,01	9,12	0,003202	SLED1	proteoglycan 3 pseudogene
TC17000396.hg.1	11,83	13,14	-2,48	0,006631	SLFN5	schlafen family member 5
TC17001372.hg.1	8,53	9,63	-2,15	0,002449	SLFN12L	schlafen family member 12-like
TC15002251.hg.1	8,31	9,59	-2,44	0,008289	SMAD3	SMAD family member 3
TC07000399.hg.1	14,21	11,7	5,71	0,002042	SNORA22	small nucleolar RNA, H/ACA box 22
TC12001052.hg.1	9,67	7,06	6,1	0,008616	SNORA49	small nucleolar RNA, H/ACA box 49
TC20000839.hg.1	10,99	8,05	7,67	0,004360	SNORA71A	small nucleolar RNA, H/ACA box 71A
TC11001107.hg.1	15,32	14,15	2,25	0,001698	SORL1	sortilin-related receptor, L(DLR class) A repeats containing
TC11002916.hg.1	15,37	14,33	2,06	0,005697	SORL1	sortilin-related receptor, L(DLR class) A repeats containing
TC10001376.hg.1	8,53	9,65	-2,17	0,007583	SPOCK2	sparc/osteonectin, cwcv and kazal-like domains proteoglycan (testican) 2
TC10002700.hg.1	9,13	10,81	-3,19	0,008003	SPOCK2	sparc/osteonectin, cwcv and kazal-like domains proteoglycan (testican) 2
TC06001668.hg.1	10,98	9,12	3,65	0,009646	SRPK1	SRSF protein kinase 1; SFRS protein kinase 1
TC11001174.hg.1	6,97	5,64	2,51	0,003727	ST3GAL4	ST3 beta-galactoside alpha-2,3-sialyltransferase 4
TC07001582.hg.1	15,06	12,06	8	0,005816	STEAP4	STEAP family member 4
TC08001464.hg.1	7,22	5,9	2,5	0,007726	STK3	serine/threonine kinase 3; serine/threonine kinase 3 (STE20 homolog, yeast)
TC02002504.hg.1	8,67	9,8	-2,19	0,000701	STK39	serine threonine kinase 39; serine threonine kinase 39 (STE20/SPS1 homolog, yeast)
TC11002689.hg.1	12,13	10,81	2,5	0,002827	STX3	syntaxin 3
TC11000499.hg.1	12,13	11,12	2,02	0,006734	STX3	syntaxin 3
TC11003279.hg.1	7,83	10,06	-4,7	0,001432	SYTL2	synaptotagmin-like 2
TC07002894.hg.1	9,81	11,99	-4,54	0,005214	TARP	TCR gamma alternate reading frame protein
TC07001294.hg.1	9,15	11	-3,61	0,006248	TARP	TCR gamma alternate reading frame protein; T cell receptor gamma joining 2; T cell receptor gamma joining P2; T cell receptor gamma joining 1; T cell receptor gamma joining P; T cell receptor gamma joining P1; T cell receptor gamma variable 11 (non-functional); T cell receptor gamma constant 2; T cell receptor gamma variable 9; T cell receptor gamma constant 1
TC05002628.hg.1	10,81	12,38	-2,97	0,006108	TCF7	transcription factor 7 (T-cell specific, HMG-box)
TC05000657.hg.1	8,07	9,27	-2,29	0,006267	TCF7	transcription factor 7 (T-cell specific, HMG-box)
TC14000810.hg.1	7,15	5,61	2,89	0,008130	TDRD9	tudor domain containing 9
TC14000781.hg.1	10,39	8,49	3,75	0,003091	TECPR2	tectonin beta-propeller repeat containing 2; RNA, U6 small nuclear 244, pseudogene
TC12001578.hg.1	9,98	11,86	-3,68	0,001642	TESPA1	thymocyte expressed, positive selection associated 1
TC04000542.hg.1	13,2	11,5	3,23	0,003761	TET2	tet methylcytosine dioxygenase 2; tet oncogene family member 2
TC06003936.hg.1	6,47	7,8	-2,5	0,004670	TFB1M	transcription factor B1, mitochondrial
TC02001963.hg.1	7,83	6,7	2,2	0,004907	TGFA	transforming growth factor, alpha
TC04002916.hg.1	13,52	11,5	4,06	0,008750	TLR1	toll-like receptor 1
TC01003871.hg.1	12,34	8,98	10,32	0,005559	TLR5	toll-like receptor 5
TC17000118.hg.1	8,68	7,45	2,34	0,000022	TMEM88	transmembrane protein 88
TC03001998.hg.1	8,62	9,94	-2,49	0,004606	TNIK	TRAF2 and NCK interacting kinase
TC08001248.hg.1	8,44	9,92	-2,78	0,008184	TOX	thymocyte selection-associated high mobility group box
TC14000128.hg.1	6,92	8,9	-3,97	0,009790	TRAJ1	T cell receptor alpha joining 1 (non-functional)
TC14000090.hg.1	8,12	9,18	-2,09	0,003836	TRAV1-2	T cell receptor alpha variable 1-2; T cell receptor alpha variable 3 (gene/pseudogene); T cell receptor alpha variable 10; T cell receptor alpha variable 8-2; T cell receptor alpha variable 8-4; T cell receptor alpha variable 9-2; T cell receptor alpha variable 12-3; T cell receptor alpha variable 8-6; T cell receptor alpha variable 16; T cell receptor alpha variable 17; T cell receptor alpha var…
TC14002289.hg.1	8,62	9,95	-2,51	0,000148	TRAV4	T cell receptor alpha variable 4
TC14000097.hg.1	4,94	6,1	-2,22	0,000872	TRAV8-1	T cell receptor alpha variable 8-1
TC14000100.hg.1	7,02	8,37	-2,54	0,001236	TRAV8-3	T cell receptor alpha variable 8-3; uncharacterized protein MGC40069
TC14000103.hg.1	7,25	8,78	-2,89	0,000821	TRAV13-2	T cell receptor alpha variable 13-2
TC14000104.hg.1	7,01	8,24	-2,35	0,004069	TRAV14DV4	T cell receptor alpha variable 14/delta variable 4
TC14000108.hg.1	6,55	7,72	-2,25	0,002387	TRAV25	T cell receptor alpha variable 25; YME1-like 1 ATPase
TC07001945.hg.1	6,94	8,17	-2,34	0,003236	TRBV7-6	T cell receptor beta variable 7-6
TC07003303.hg.1	7	8,03	-2,05	0,004270	TRBV7-8	T cell receptor beta variable 7-8
TC14002190.hg.1	7,75	9,95	-4,59	0,002300	TRDV1	T cell receptor delta variable 1; YME1-like 1 ATPase
TC07000246.hg.1	8,14	9,26	-2,17	0,004200	TRG-AS1	T cell receptor gamma locus antisense RNA 1
TC07001302.hg.1	6,9	8,25	-2,55	0,004050	TRGV1	T cell receptor gamma variable 1 (non-functional)
TC07001301.hg.1	6,51	8,01	-2,82	0,009409	TRGV2	T cell receptor gamma variable 2
TC07001300.hg.1	7,58	9,16	-3	0,005695	TRGV3	T cell receptor gamma variable 3
TC07001299.hg.1	6,83	8,04	-2,31	0,006772	TRGV4	T cell receptor gamma variable 4
TC21000704.hg.1	10,18	11,45	-2,41	0,003926	TTC3	tetratricopeptide repeat domain 3
TC21000162.hg.1	9,68	10,84	-2,23	0,003800	TTC3	tetratricopeptide repeat domain 3; tetratricopeptide repeat domain 3 pseudogene 1
TC12003230.hg.1	7,41	8,63	-2,33	0,006949	TULP3	tubby like protein 3
TC04001173.hg.1	10,98	12,31	-2,51	0,002920	TXK	TXK tyrosine kinase
TC15001271.hg.1	10,13	11,44	-2,48	0,004699	UBR1	ubiquitin protein ligase E3 component n-recognin 1
TC15002506.hg.1	12,86	14,23	-2,57	0,007616	UBR1	ubiquitin protein ligase E3 component n-recognin 1
TC0X000231.hg.1	7,41	8,45	-2,06	0,001628	USP11	ubiquitin specific peptidase 11
TC11002307.hg.1	8,03	9,13	-2,14	0,008678	USP28	ubiquitin specific peptidase 28
TC12003076.hg.1	6,96	8,09	-2,19	0,001034	USP30-AS1	USP30 antisense RNA 1
TC17001761.hg.1	13,09	11,9	2,29	0,008220	USP32	ubiquitin specific peptidase 32
TC06002119.hg.1	11,77	8,06	13,04	0,007920	VNN1	vanin 1
TC06002120.hg.1	10,85	9,26	3,02	0,004584	VNN3	vanin 3
TC06003854.hg.1	11,35	9,88	2,77	0,009215	VNN3	vanin 3
TC12001273.hg.1	10,17	11,21	-2,06	0,001240	WBP11	WW domain binding protein 11
TC04001355.hg.1	12,54	9,91	6,2	0,002095	WDFY3	WD repeat and FYVE domain containing 3
TC04000463.hg.1	9,46	6,86	6,08	0,002881	WDFY3-AS1	WDFY3 antisense RNA 1; putative novel transcript
TC18000191.hg.1	9,74	10,74	-2,01	0,007694	WDR7	WD repeat domain 7
TC14001588.hg.1	9,45	10,67	-2,34	0,003701	YME1L1	YME1-like 1 ATPase
TC02001034.hg.1	8,38	6,84	2,9	0,002225	ZAK	sterile alpha motif and leucine zipper containing kinase AZK; sterile alpha motif and leucine zipper containing kinase AZK (ZAK)
TC02000594.hg.1	7,32	8,69	-2,59	0,006728	ZAP70	zeta-chain (TCR) associated protein kinase 70kDa
TC01004761.hg.1	7,89	6,87	2,03	0,002740	ZBTB7B	zinc finger and BTB domain containing 7B
TC06000276.hg.1	8,07	9,17	-2,13	0,004786	ZKSCAN8	zinc finger with KRAB and SCAN domains 8
TC19001367.hg.1	10,87	11,86	-2	0,009583	ZNF91	zinc finger protein 91
TC20000735.hg.1	7,37	8,41	-2,05	0,009175	ZNF337	zinc finger protein 337
TC19001340.hg.1	9,71	10,96	-2,37	0,009087	ZNF506	zinc finger protein 506
TC19001151.hg.1	8,77	9,86	-2,13	0,005610	ZNF562	zinc finger protein 562
TC19002468.hg.1	8,04	9,21	-2,24	0,006191	ZNF585A	zinc finger protein 585A
TC19001804.hg.1	8,65	9,89	-2,37	0,002583	ZNF600	zinc finger protein 600
TC19001438.hg.1	7,41	8,59	-2,26	0,002147	ZNF792	zinc finger protein 792
TC19000797.hg.1	8,39	9,46	-2,11	0,003804	ZNF880	zinc finger protein 880
TC12002161.hg.1	6,02	7,03	-2,01	0,003167	ZNF891	zinc finger protein 891
TC01002064.hg.1	7,69	9,39	-3,24	0,002690
TC02003445.hg.1	9,68	6,02	12,67	0,000760
TC01003071.hg.1	8,93	7,85	2,12	0,003970
TC01001882.hg.1	9,32	7,65	3,19	0,005437
TC17000259.hg.1	9,63	8,1	2,89	0,007703
TC17000135.hg.1	9,48	8,08	2,64	0,006474
TC22000155.hg.1	12,61	10,69	3,77	0,000084
TC02003166.hg.1	7,1	8,2	-2,15	0,000441
TC17000797.hg.1	7,66	6,57	2,13	0,006234
TC01001881.hg.1	15,18	13,79	2,61	0,007477
TC22000115.hg.1	12,61	10,69	3,77	0,000084
TC22000114.hg.1	12,61	10,69	3,77	0,000084
TC02002671.hg.1	9,88	8,5	2,59	0,006331
TC22000082.hg.1	12,61	10,69	3,77	0,000084
TC01003074.hg.1	8,93	7,85	2,12	0,003970
TC21000985.hg.1	4,93	3,36	2,98	0,005688
TC17001220.hg.1	9,63	8,1	2,89	0,007703
TC02002314.hg.1	8,93	7,85	2,12	0,003970
TC17001365.hg.1	9	10,7	-3,25	0,001818
TC02003322.hg.1	7,3	5,36	3,85	0,006022
TC22000451.hg.1	8,93	7,85	2,12	0,003970
TC22000525.hg.1	13,91	11,45	5,48	0,000176
TC02003610.hg.1	8,33	7,14	2,29	0,005997
TCUn_gl000220000002.hg.1	9,85	11,46	-3,06	0,002269
TC16000717.hg.1	12,89	11,88	2,01	0,003063
TCUn_gl000213000005.hg.1	8,93	7,85	2,12	0,003970
TCUn_gl000213000003.hg.1	8,93	7,85	2,12	0,003970
TCUn_gl000213000002.hg.1	8,93	7,85	2,12	0,003970
TC02004912.hg.1	8,25	10,26	-4	0,005176
TC01001060.hg.1	8,93	7,85	2,12	0,003970
TC02004860.hg.1	12,46	13,97	-2,85	0,001739
TC01001065.hg.1	8,93	7,85	2,12	0,003970
TC01001400.hg.1	14,44	12,54	3,73	0,002199
TC02003749.hg.1	13,34	10,46	7,33	0,003108
TC02003748.hg.1	11,93	9,03	7,47	0,003943
TC02003498.hg.1	7,58	6,51	2,11	0,006805
TC01001402.hg.1	12,6	10,94	3,16	0,003396
TC01001406.hg.1	9,29	8,04	2,38	0,005675
TC22000937.hg.1	12,45	10,32	4,38	0,004743
TC02003747.hg.1	15,26	13,27	3,98	0,002251
TC16001724.hg.1	15,71	14,4	2,49	0,001412
TC16001725.hg.1	17,99	16,91	2,12	0,003407
TC22000748.hg.1	6,81	5,69	2,16	0,004604
TC16001726.hg.1	13,36	11,5	3,61	0,002776
TC22000586.hg.1	13,91	11,45	5,48	0,000176
TC22000536.hg.1	13,91	11,45	5,48	0,000176
TC21000719.hg.1	16,26	12,89	10,33	0,009682
TC16001727.hg.1	11,94	10,64	2,46	0,003562
TC16001918.hg.1	8,65	7,62	2,04	0,004156
TC4_gl000194_random000001.hg.1	8,93	7,85	2,12	0,003970
TC21000168.hg.1	16,18	12,91	9,66	0,009632
TC01003438.hg.1	12,6	10,94	3,16	0,003396
TC21000019.hg.1	8,93	7,85	2,12	0,003970
TC01004098.hg.1	13,34	11,6	3,34	0,002274
TC19002244.hg.1	10,04	11,17	-2,19	0,000494
TC19002143.hg.1	9,34	10,61	-2,41	0,007027
TC19001970.hg.1	6,62	8,05	-2,7	0,003904
TC02000412.hg.1	12,62	11,52	2,14	0,002187
TC01006237.hg.1	12,62	10,69	3,8	0,007587
TC18000386.hg.1	8,93	7,85	2,12	0,003970
TC01006215.hg.1	7,4	6,21	2,28	0,007159
TC18000674.hg.1	12,47	13,64	-2,25	0,004230
TC01006214.hg.1	8,05	6,51	2,9	0,004394
TC01006169.hg.1	12,33	11,28	2,07	0,002435
TC01006141.hg.1	10,05	8,78	2,4	0,000037
TC01004100.hg.1	7,84	5,66	4,54	0,000587
TC01004101.hg.1	16,82	15,65	2,24	0,000535
TC01005731.hg.1	8,49	7,29	2,29	0,000191
TC01004102.hg.1	16,99	15,73	2,38	0,001800
TC01004103.hg.1	13,74	11,37	5,19	0,009102
TC01005199.hg.1	8,91	7,73	2,27	0,002160
TC01005185.hg.1	14,92	13,15	3,41	0,003168
TC01004114.hg.1	8,3	6,09	4,64	0,001343
TC01004233.hg.1	6,78	5,77	2,01	0,004071
TC01004798.hg.1	8,78	7,31	2,77	0,008739
TC01004693.hg.1	11,62	12,64	-2,02	0,002263
TC02000798.hg.1	8,93	7,85	2,12	0,003970
TC01004035.hg.1	16,22	14,56	3,17	0,000114
TC18000083.hg.1	10,52	9,52	2,01	0,007768
TC18000080.hg.1	8,93	7,85	2,12	0,003970
TC21000003.hg.1	8,93	7,85	2,12	0,003970
TC01003432.hg.1	12,6	10,94	3,16	0,003396
TC20001487.hg.1	6,29	4,85	2,72	0,004913
TC01003435.hg.1	12,6	10,94	3,16	0,003396
TC20000921.hg.1	8,37	6,49	3,68	0,006408
TC02002308.hg.1	8,93	7,85	2,12	0,003970
TC02002306.hg.1	8,93	7,85	2,12	0,003970
TC02002304.hg.1	8,93	7,85	2,12	0,003970
TC17001619.hg.1	8,57	9,64	-2,1	0,009538
TC01003441.hg.1	12,6	10,94	3,16	0,003396
TC02002088.hg.1	8,93	7,85	2,12	0,003970
TC01003106.hg.1	12,6	10,94	3,16	0,003396
TC01003570.hg.1	7,08	6,08	2	0,001045
TC01003856.hg.1	16,22	14,56	3,17	0,000114
TC02001355.hg.1	9,99	8,91	2,12	0,002433
TC17002061.hg.1	7,7	8,82	-2,19	0,006683
TC02001146.hg.1	7,61	6,56	2,06	0,004479
TC17002326.hg.1	6,3	7,57	-2,42	0,003505
TC17002709.hg.1	9,15	10,62	-2,75	0,004386
TC02000799.hg.1	8,93	7,85	2,12	0,003970
TC17002741.hg.1	12,23	10,92	2,48	0,008807
TC19002456.hg.1	7,07	5,95	2,17	0,005753
TC19002328.hg.1	9,39	10,46	-2,1	0,003288
TC01003988.hg.1	7,66	6,18	2,79	0,004544
TC01003854.hg.1	15,18	13,79	2,61	0,007477
TC03000100.hg.1	9,88	8,5	2,59	0,006331
TC08001582.hg.1	5,52	7,15	-3,09	0,005771
TC03000565.hg.1	7,47	8,6	-2,18	0,002268
TC06003963.hg.1	8,48	5,92	5,9	0,003617
TC07000380.hg.1	6,89	8,38	-2,81	0,009813
TC10001013.hg.1	8,12	6,63	2,8	0,008619
TC10000550.hg.1	9,78	7,72	4,17	0,003232
TC10000540.hg.1	10,17	8,61	2,94	0,001855
TC07000772.hg.1	12,88	11,07	3,5	0,004308
TC07000774.hg.1	13,55	11,03	5,75	0,002452
TC07001067.hg.1	13,43	10,9	5,79	0,001364
TC10000142.hg.1	7,91	6,37	2,89	0,005608
TC0Y000215.hg.1	15,59	14,14	2,73	0,005932
TC0Y000158.hg.1	7,62	8,72	-2,15	0,009260
TC0Y000089.hg.1	15,59	14,14	2,73	0,005932
TC0Y000047.hg.1	8,93	7,85	2,12	0,003970
TC07001431.hg.1	8,06	6,5	2,96	0,004122
TC0X002158.hg.1	11,55	9,06	5,63	0,002912
TC06003962.hg.1	5,96	4,96	2	0,008885
TC0X002115.hg.1	7,11	8,33	-2,33	0,005491
TC10001442.hg.1	9,88	8,5	2,59	0,006331
TC06003793.hg.1	7,08	8,53	-2,74	0,003211
TC06001631.hg.1	7,68	6,61	2,09	0,006222
TC11001052.hg.1	5,57	6,88	-2,48	0,004375
TC11000841.hg.1	6,63	5,21	2,67	0,007067
TC11000753.hg.1	7,9	6,22	3,22	0,006916
TC11000750.hg.1	6,58	5,5	2,11	0,003287
TC06002274.hg.1	8,66	5,96	6,49	0,004634
TC06002472.hg.1	7,93	8,97	-2,06	0,002791
TC06002655.hg.1	5,84	7,01	-2,25	0,008679
TC06003248.hg.1	11,95	10,14	3,51	0,007562
TC10002758.hg.1	12,12	9,36	6,75	0,005718
TC06003341.hg.1	10,59	8,54	4,14	0,000563
TC10002529.hg.1	10,53	9,23	2,47	0,002742
TC10002447.hg.1	6,56	5,41	2,21	0,005227
TC06003642.hg.1	6,31	5,27	2,05	0,008722
TC10001946.hg.1	11,17	9,86	2,48	0,004250
TC10001444.hg.1	15,32	13,4	3,8	0,009406
TC06001382.hg.1	12,73	10,76	3,91	0,000126
TC0X001567.hg.1	12,96	11,87	2,13	0,000805
TC07001901.hg.1	13,64	10,77	7,31	0,001012
TC07002851.hg.1	8,14	7,1	2,05	0,005206
TC07002895.hg.1	10,1	11,67	-2,96	0,005600
TC07002898.hg.1	8,94	10,55	-3,05	0,002873
TC07002899.hg.1	7,23	8,24	-2,02	0,006266
TC09000487.hg.1	8,93	7,85	2,12	0,003970
TC09000224.hg.1	8,93	7,85	2,12	0,003970
TC09000167.hg.1	10,17	8,61	2,94	0,001855
TC09000166.hg.1	12,38	10,63	3,36	0,002763
TC08000868.hg.1	12,42	11,2	2,33	0,003161
TC09000144.hg.1	8,93	7,85	2,12	0,003970
TC08000873.hg.1	13,56	11,19	5,18	0,007754
TC08002082.hg.1	7,69	8,82	-2,18	0,004523
TC08001979.hg.1	7,26	5,26	4,01	0,006764
TC08001844.hg.1	11,71	9,66	4,13	0,002556
TC08001586.hg.1	13,55	11,03	5,75	0,002452
TC07002731.hg.1	10,85	7,8	8,25	0,001125
TC07001704.hg.1	7,78	8,88	-2,14	0,008247
TC09000922.hg.1	5,94	7,21	-2,41	0,006239
TC09001016.hg.1	8,93	7,85	2,12	0,003970
TC0X000808.hg.1	9,21	7,87	2,53	0,003816
TC0X000188.hg.1	12,3	10,01	4,88	0,000575
TC0X000186.hg.1	12,38	10,63	3,36	0,002763
TC07001959.hg.1	8,13	9,37	-2,35	0,003270
TC07002265.hg.1	8,8	9,95	-2,22	0,002949
TC09002363.hg.1	12,22	10,69	2,88	0,001311
TC07002357.hg.1	6,77	8,25	-2,79	0,008158
TC09001936.hg.1	9,16	7,97	2,28	0,001399
TC07002510.hg.1	5,27	6,54	-2,41	0,002709
TC07002513.hg.1	9,67	6,26	10,65	0,005502
TC09001386.hg.1	8,93	7,85	2,12	0,003970
TC07002629.hg.1	9,93	6,4	11,6	0,004769
TC09001260.hg.1	8,81	7,35	2,75	0,004968
TC09001091.hg.1	8,93	7,85	2,12	0,003970
TC07002676.hg.1	9,5	10,7	-2,3	0,002342
TC07002730.hg.1	11,6	9	6,07	0,000548
TC16000714.hg.1	15,79	14,27	2,87	0,001285
TC06001381.hg.1	12,73	10,76	3,91	0,000126
TC06001223.hg.1	7,69	6,45	2,36	0,000909
TC04001185.hg.1	8,93	7,85	2,12	0,003970
TC14002080.hg.1	7,56	9,03	-2,77	0,000980
TC14002037.hg.1	6,05	7,07	-2,03	0,007082
TC14001924.hg.1	6,07	7,66	-3,01	0,001576
TC14001723.hg.1	5,84	6,89	-2,08	0,002127
TC14001681.hg.1	7,14	8,42	-2,42	0,009725
TC14001590.hg.1	8,02	10,29	-4,83	0,003587
TC04001948.hg.1	5,48	6,71	-2,35	0,007537
TC14000613.hg.1	7,19	8,43	-2,37	0,008440
TC14000586.hg.1	6,02	4,97	2,08	0,004317
TC04002143.hg.1	11,88	9,75	4,36	0,002102
TC04002228.hg.1	6,55	7,76	-2,31	0,006199
TC14000019.hg.1	8,93	7,85	2,12	0,003970
TC14000013.hg.1	8,93	7,85	2,12	0,003970
TC04002360.hg.1	5,68	4,28	2,65	0,009213
TC15000017.hg.1	8,93	7,85	2,12	0,003970
TC04002659.hg.1	5,58	4,36	2,34	0,001297
TC15000512.hg.1	5,09	7,27	-4,52	0,002336
TC15000975.hg.1	7,14	5,53	3,05	0,009927
TC03001214.hg.1	8,3	6,76	2,92	0,001446
TC03002241.hg.1	12,09	13,95	-3,64	0,007213
TC03002442.hg.1	7,54	8,69	-2,22	0,005844
TC03002964.hg.1	9,22	7,98	2,37	0,005178
TC03003209.hg.1	7,4	5,46	3,83	0,001826
TC04000288.hg.1	8,93	7,85	2,12	0,003970
TC15002564.hg.1	6,32	8,12	-3,48	0,005401
TC15002385.hg.1	12,07	9,53	5,85	0,004361
TC04000365.hg.1	5,38	6,51	-2,2	0,002411
TC15001963.hg.1	4,92	3,45	2,78	0,009943
TC15001952.hg.1	7,89	6,83	2,08	0,000459
TC15001882.hg.1	7,75	6,72	2,05	0,008205
TC04000607.hg.1	13,84	12,48	2,58	0,006125
TC15001032.hg.1	8,93	7,85	2,12	0,003970
TC15000995.hg.1	5,08	6,9	-3,54	0,009955
TC04001183.hg.1	8,93	7,85	2,12	0,003970
TC06001380.hg.1	12,73	10,76	3,91	0,000126
TC04002660.hg.1	9,68	7,48	4,62	0,002894
TC05000310.hg.1	11,17	7,61	11,82	0,001836
TC05001451.hg.1	12,61	10,69	3,77	0,000084
TC05001452.hg.1	12,61	10,69	3,77	0,000084
TC12000196.hg.1	5,01	3,99	2,03	0,004000
TC05001453.hg.1	12,3	9,44	7,3	0,005160
TC12000143.hg.1	5,7	6,93	-2,35	0,008878
TC05001632.hg.1	13,7	10,64	8,32	0,009587
TC05002420.hg.1	15,28	13,2	4,23	0,009942
TC05002667.hg.1	6,87	8,21	-2,52	0,003628
TC11003374.hg.1	8,57	9,86	-2,44	0,001727
TC05003085.hg.1	8,08	9,51	-2,7	0,001817
TC11002978.hg.1	16,4	14,96	2,7	0,001151
TC05003094.hg.1	6,99	8,03	-2,06	0,003739
TC05003234.hg.1	6,72	5,27	2,73	0,005116
TC06000463.hg.1	6,54	5,5	2,06	0,006894
TC06000690.hg.1	13,97	10,95	8,11	0,005133
TC05001447.hg.1	12,02	9,16	7,28	0,004040
TC04002689.hg.1	9,95	8,25	3,25	0,008107
TC05001445.hg.1	12,61	10,69	3,77	0,000084
TC05001444.hg.1	12,61	10,69	3,77	0,000084
TC05000312.hg.1	12,61	10,69	3,77	0,000084
TC12003061.hg.1	12,75	9,74	8,07	0,004843
TC05000313.hg.1	12,61	10,69	3,77	0,000084
TC05000314.hg.1	12,61	10,69	3,77	0,000084
TC05000315.hg.1	12,61	10,69	3,77	0,000084
TC12002426.hg.1	7,17	8,19	-2,02	0,004923
TC05000322.hg.1	12,61	10,69	3,77	0,000084
TC12002250.hg.1	9,11	10,55	-2,71	0,004390
TC05000323.hg.1	12,61	10,69	3,77	0,000084
TC12002221.hg.1	6,29	7,45	-2,25	0,008253
TC05000324.hg.1	12,61	10,69	3,77	0,000084
TC05000984.hg.1	12,76	9,83	7,61	0,006403
TC05001198.hg.1	13,7	10,64	8,32	0,009587
TC05001251.hg.1	12,61	10,69	3,77	0,000084
TC05001256.hg.1	12,61	10,69	3,77	0,000084
TC12000975.hg.1	7,46	5,7	3,38	0,009129
TCUn_gl000243000002.hg.1	8,93	7,85	2,12	0,003970
